# Supplementary material for: Tunnel wash water in a cold climate: characteristics, ecotoxicological risk, and effect of sedimentation
Source: Environ Sci Pollut Res Int. 2025 Jan 6;32(5):2251–66. doi: 10.1007/s11356-024-35773-7 (PMC11802680; doi:10.1007/s11356-024-35773-7)
Supplement: Supplementary file 2 — Supplementary file2 (XLSX 73 KB) [file 11356_2024_35773_MOESM2_ESM.xlsx]

## Sheet: Information
Supplementary Information B
Tunnel wash water in a cold climate: characteristics, ecotoxicological risk, and effect of sedimentation
Nadine A. Sossalla a,*, Wolfgang Uhl b,*, Hanne Vistnes a, Subhash Srikantha Rathnaweera b, Eilen Arctander Vik b, Thomas Meyn a
a Norwegian University of Science and Technology, Department of Civil and Environmental Engineering, S. P. Andersens veg 5, 7031 Trondheim, Norway.
b Aquateam COWI AS, Karvesvingen 2, 0579 Oslo, Norway.
*Corresponding author: nadine.sossalla@ntnu.no; woul@cowi.com
Table B1. Locations, year of construction, tunnel length, numbers of tubes and lanes, amount of traffic, percentage of long vehicles, speed limits, area of the sedimentation basins, volume, and year of establishment of the sedimentation basins for the studied tunnels.
Table B2. Analysis method limits of conventional wastewater parameters, polycyclic aromatic hydrocarbons (PAH), and metals. For the filtered (0.45 µm) metal fraction, limits of detection (LOD) are given in brackets. If the concentrations were below the LOD the concentrations were replaced by half of the LOD.
Table B3. Detected water quality, trace metal, and polycyclic aromatic hydrocarbon concentrations in the fresh tunnel wash water for the tunnels Bamble (BaT), Tåsen (TaT), Nordby (NT), Bjørnegård (BjT), Grillstad (GrT), Strindheim (SrT), Smestad (SmT), and Granfoss (GaT); n.a. = not analysed; numbers in brackets are identified as outliers.
Table B4. Detected water quality, trace metal, and polycyclic aromatic hydrocarbon concentrations in the sedimented tunnel wash water for the tunnels Bamble (BaT), Tærfjell (TfT), Torsbuåsen (TbT), Hesthag (HhT), Fløyheia (FlT), Bjørnegård (BjT), and Grillstad (GrT); n.a. = not analysed; numbers in brackets are identified as outliers.
Table B5. Mean of the total metal concentration (n = 5 – 18) with the standard deviation (SD) of the fresh tunnel wash water. The p-values represent the statistical analysis of the mean total fraction compared with the reported mean total metal fractions from previous studies.
Table B6. Median, mean, minimun, and maximum removal efficacy of the conventional water quality parameters, ions, trace metals, and polycyclic aromatic hydrocarbons.
Table B7: Water quality during the sedimentation process in the sedimentation basin in Bamble tunnel (BaT) and the laboratory sedimentation columns in Smestad tunnel (SmT); n.a. = no data.

## Sheet: Table_B1
Table B1. Locations, year of construction, tunnel length, numbers of tubes and lanes, amount of traffic, percentage of long vehicles, speed limits, area of the sedimentation basins, volume, and year of establishment of the sedimentation basins for the studied tunnels.
Tunnel	Road system reference	Year of construction	lenght of the tunnel [m]	Numbers of tubes	Numbers of lanes per tube	Annual average daily traffic (ADT) in 2022	Fraction long vehicles [%]	Speed limits [km/h]	Sedimentation basin	Area [m2]	Volume of the sedimentation basin [m3]	year of establisment of sed basin
Bamble	EV18 S26D1	2019	760	1	1	17121	15	80	Y	29	10	2019
Bjørnegård	EV16 K S47D70 m6952	2019	2300	2	2	31091	10	90	Y	132	400	2018
Fløyheia	N: 6514977 Ø: 145952	2019	510	2	2	10400	17	110	Y	66	145	2019
Grillstad	EV6 K S76D1 m7427-9032	1989	750	1	2	34632	10	80	Y	96	96	1989
Granfoss	RV150 K S2D1 m8074	1992	2300	2	2	30100	10	n.d.a.	Y	177	360	2016
Hesthag	EV18 S17D1 (N: 6503057 Ø: 141473)	2019	620	2	2	10200	19	110	Y	75	164	2019
Nordby	EV6 S13D1	1993	3867	2	2	39500	14	90	Y	n.d.a.	174	2017
Smestad	RV150 K S2D1 m3520	2016	494	2	2	44000	7 - 8	70	Y	40	93	n.d.a.
Strindheim	RV706 K S2D1 m1333	2014	2600	2	2	23757	8	80	Y	11	40	2018
Tåsen	RV150 S1D1	1999	1350	2	2	46945	2	70	Y	n.d.a.	194	2017
Træfjell	EV18 S17D1 (N: 6504061 Ø: 141957)	2019	130	2	2	10200	19	110	Y	54	139	2019
Torsbuåsen	EV18 K S16D1	2019	700	2	1	12000	10	90/110	Y	108	280	2018
n.d.a. = no data available
Source: Vegkart (vegvesen.no)

## Sheet: Table_B2
Table B2. Analysis method limits of conventional wastewater parameters, polycyclic aromatic hydrocarbons (PAH), and metals. For the filtered (0.45 µm) metal fraction, limits of detection (LOD) are given in brackets. If the concentrations were below the LOD the concentrations were replaced by half of the LOD.
	Unit	Limit of detection (LOD)	Standard method
		a NTNU; b external lab
Total solids (TS)	mg/L
Suspended Solids (SS)	mg/L	2.0b
Dissolved organic carbon (DOC)	mg/L	0.3a
Naphthalene	µg/L	0.00006-0.03a
	µg/g	0.000003-0.0006a
Acenaphthylene	µg/L	0.006-0.03a
	µg/g	0.0003-0.002a
Acenaphthene	µg/L	0.006-0.3a
	µg/g	0.0003-0.02a
Fluorene	µg/L	0.006-0.01a, 0.01b
	µg/g	0.0003-0.0006a
Phenanthrene	µg/L	0.0006-0.01a, 0.01b
	µg/g	0.00003-0.0006a
Anthracene	µg/L	0.006-0.01a
	µg/g	0.0003-0.0006a
Fluoranthene	µg/L	0.0006-0.01a
	µg/g	0.00003-0.0006a
Pyrene	µg/L	0.006-0.01a, 0.01b
	µg/g	0.0003-0.0006a
Benzo[a]anthracene	µg/L	0.01-0.03a
	µg/g	0.0006-0.002a
Chrysene/Triphenyl	µg/L	0.01-0.03a, 0.01b
	µg/g	0.0006-0.002a
Benzo[b]fluoranthene	µg/L	0.01-0.06a, 0.01b
	µg/g	0.0006-0.002a
Benzo[k]fluoranthene	µg/L	0.01-0.06a
	µg/g	0.0006-0.002a
Benzo[a]pyrene	µg/L	0.01-0.06a
	µg/g	0.0006-0.002a
Ideno[1,2,3-c,d]pyrene	µg/L	0.01-0.06a, 0.002b
	µg/g	0.0006-0.003a
Dibenzo[a,h]anthracene	µg/L	0.01-0.06a, 0.002b
	µg/g	0.0006-0.003a
Benzo[g,h,i]perylene	µg/L	0.01-0.06a, 0.002b
	µg/g	0.0006-0.002a
Aluminium (Al)	µg/L	0.2a
Arsenic (As)	µg/L	0.2b
		[0.02b]
Calcium (Ca)	µg/L	1000a
Cadmium (Cd)	µg/L	0.01b
		[0.004b]
Copper (Cu)	µg/L	0.5b
		[0.05b]
Chromium (Cr)	µg/L	0.5b
		[0.05b]
Iron (Fe)	µg/L	[0.3b]
Mercury (Hg)	µg/L	0.005b
Mangan (Mn)	µg/L	[0.05b]
Sodium (Na)	µg/L	0.1b
Nickel (Ni)	µg/L	0.5b
		[0.05b]
Lead (Pb)	µg/L	0.2b
		[0.01b]
Zinc (Zn)	µg/L	2.0b
		[0.2b]

## Sheet: Table_B3
Table B3. Detected water quality, trace metal, and polycyclic aromatic hydrocarbon concentrations in the fresh tunnel wash water for the tunnels Bamble (BaT), Tåsen (TaT), Nordby (NT), Bjørnegård (BjT), Grillstad (GrT), Strindheim (SrT), Smestad (SmT), and Granfoss (GaT); n.a. = not analysed; numbers in brackets are identified as outliers.
Tunnel name_freshTWW_date	pH	Conductivity	Turbidity	Total suspended solids	Total solids	DOC	Al_tot	Al_particulate	Al_0.45	As_tot	As_particulate	As_0.45	Cd_tot	Cd_particulate	Cd_0.45	Cr_tot	Cr_particulate	Cr_0.45	Cu_tot	Cu_particulate	Cu_0.45	Fe_tot	Fe_particulate	Fe_0.45	Hg_tot	Hg_particulate	Hg_0.45	Mn_tot	Mn_particulate	Mn_0.45	Ni_tot	Ni_particulate	Ni_0.45	Pb_tot	Pb_particulate	Pb_0.45	Zn_tot	Zn_particulate	Zn_0.45	NAP_WF	NAP_PF	ACY_WF	ACY_PF	ACE_WF	ACE_PF	FLU_WF	FLU_PF	PHE_WF	PHE_PF
		[µS/cm]	[NTU]	[mg/L]	[mg/L]	[mg/L]	[µg/L]	[µg/L]	[µg/L]	[µg/L]	[µg/L]	[µg/L]	[µg/L]	[µg/L]	[µg/L]	[µg/L]	[µg/L]	[µg/L]	[µg/L]	[µg/L]	[µg/L]	[µg/L]	[µg/L]	[µg/L]	[µg/L]	[µg/L]	[µg/L]	[µg/L]	[µg/L]	[µg/L]	[µg/L]	[µg/L]	[µg/L]	[µg/L]	[µg/L]	[µg/L]	[µg/L]	[µg/L]	[µg/L]	[µg/L]	[µg/L]	[µg/L]	[µg/L]	[µg/L]	[µg/L]	[µg/L]	[µg/L]	[µg/L]	[µg/L]
BaT_F_220519	n.a.	n.a.	760	(1200)	n.a.	80	n.a.	n.a.	n.a.	n.a.	n.a.	4	0.12	0.12	n.a.	44	n.a.	4.8	200	199.96	0.04	11000	10710	290	0.03	(-4.77)	4.8	n.a.	n.a.	n.a.	n.a.	n.a.	23	n.a.	n.a.	n.a.	980	180	(800)	0.03	n.a.	0.024	n.a.	0.05	n.a.	0.027	n.a.	0.48	n.a.
BaT_F_221019	n.a.	n.a.	6.2	31	n.a.	21	n.a.	n.a.	n.a.	3.4	1.1	2.3	0.04	0.03	0.01	14	11.6	2.4	56	38	18	56	(-3244)	31	0.03	n.a.	n.a.	n.a.	n.a.	n.a.	8.9	6	2.9	8	7.89	0.11	190	172	18	0.01	n.a.	0.005	n.a.	0.005	n.a.	0.074	n.a.	0.15	n.a.
BaT_F_230321	n.a.	n.a.	n.a.	n.a.	n.a.	19	n.a.	n.a.	n.a.	3.6	1.9	1.7	0.18	0.07	0.11	19	18.35	0.65	68	48	20		(-25)	25	0.0025	n.a.	n.a.	n.a.	n.a.	n.a.	19	11.8	7.2	21	20.83	0.17	930	871	59	0.05	n.a.	0.05	n.a.	0.05	n.a.	0.69	n.a.	0.94	n.a.
TaT_F_311019	n.a.	n.a.	n.a.	n.a.	n.a.	n.a.	n.a.	n.a.	n.a.	n.a.	n.a.	n.a.	n.a.	n.a.	n.a.	n.a.	n.a.	n.a.	180	125	55	n.a.	n.a.	n.a.	n.a.	n.a.	n.a.	n.a.	n.a.	n.a.	n.a.	n.a.	n.a.	n.a.	n.a.	n.a.	380	270	110	n.a.	n.a.	n.a.	n.a.	n.a.	n.a.	n.a.	n.a.	n.a.	n.a.
TaT_F_070620	n.a.	n.a.	n.a.	n.a.	n.a.	n.a.	n.a.	n.a.	n.a.	2.2	1.83	0.37	n.a.	n.a.	n.a.	20	19.68	0.32	190	177	13	n.a.	n.a.	n.a.	0.01	0.01	n.a.	n.a.	n.a.	n.a.	19	15.3	3.7	17	16.95	0.05	710	678	32	n.a.	n.a.	n.a.	n.a.	n.a.	n.a.	n.a.	n.a.	n.a.	n.a.
NT_F_010914	8.4	n.a.	n.a.	n.a.	n.a.	n.a.	n.a.	n.a.	n.a.	3.9	3.9	n.a.	n.a.	n.a.	n.a.	44	44	n.a.	350	350	n.a.	n.a.	n.a.	n.a.	0.02	n.a.	n.a.	n.a.	n.a.	n.a.	33	33	n.a.	21	21	n.a.	2400	n.a.	n.a.	0.06	n.a.	0.014	n.a.	0.005	n.a.	0.028	n.a.	0.36	n.a.
BjT_F_240619	7.97	1048.33	45.82	69.67	n.a.	8.53	n.a.	n.a.	n.a.	n.a.	n.a.	5.43	n.a.	n.a.	n.a.	n.a.	n.a.	2.47	n.a.	n.a.	19.6	n.a.	n.a.	13.67	n.a.	n.a.	n.a.	n.a.	n.a.	15.53	n.a.	n.a.	2.9	n.a.	n.a.	0.03	n.a.	n.a.	n.a.	0.01	n.a.	0.005	n.a.	0.005	n.a.	0.005	n.a.	0.014	n.a.
BjT_F_180919	n.a.	n.a.	n.a.	n.a.	n.a.	n.a.	n.a.	n.a.	n.a.	n.a.	n.a.	4.84	n.a.	n.a.	n.a.	n.a.	n.a.	2.38	n.a.	n.a.	12.38	n.a.	n.a.	8.1	n.a.	n.a.	n.a.	n.a.	n.a.	1.31	n.a.	n.a.	3.02	n.a.	n.a.	0.02	n.a.	n.a.	21.48	n.a.	n.a.	n.a.	n.a.	n.a.	n.a.	n.a.	n.a.	n.a.	n.a.
BjT_F_301219	7.87	(3643.33)	5	5.37	n.a.	12	n.a.	n.a.	n.a.	3.57	0.7	2.87	n.a.	n.a.	n.a.	1.5	0.73	0.77	8.73	3.87	4.87	250	192	58	n.a.	n.a.	n.a.	140	124.57	15.43	5.8	1.57	4.23	0.43	0.22	0.21	30.33	9	21.33	0.01	n.a.	0.005	n.a.	0.005	n.a.	0.005	n.a.	0.011	n.a.
BjT_F_240620	n.a.	n.a.	n.a.	n.a.	n.a.	n.a.	15844.7	15808.7	35.96	4.73	2.19	2.54	n.a.	n.a.	n.a.	39.86	36.96	2.9	113.62	98.46	15.16	11320	11283.8	36.18	n.a.	n.a.	n.a.	351.04	307.66	43.37	17.91	14.27	3.64	8.46	8.4	0.06	351.68	321.31	30.37	n.a.	n.a.	n.a.	n.a.	n.a.	n.a.	n.a.	n.a.	n.a.	n.a.
BjT_F_180920	7.29	81.92	176.67	249.6	778.11	26.95	4802.39	4790.6	11.79	3.27	1.17	2.11	3.26	n.a.	5.26	15.55	13.85	1.7	57.11	47.56	9.55	4036.46	4015.47	20.99	n.a.	n.a.	n.a.	201.09	198.21	2.87	8.92	6.37	2.55	3.07	3.06	0.02	161.73	137.76	23.97	n.a.	n.a.	n.a.	n.a.	n.a.	n.a.	n.a.	n.a.	n.a.	n.a.
BjT_F_271120	7.36	958.67	34.68	30.21	538.45	8.26	755.88	736.83	19.04	2.36	0.02	2.34	2.53	n.a.	2.53	3.89	2.15	1.74	14.31	6.41	7.89	569.14	557.7	11.43	n.a.	n.a.	n.a.	25.35	(-6.72)	32.07	2.95	1.15	1.8	1.6	1.58	0.02	38.57	18.17	20.4	0.09	0.41	0.003	0.003	0.003	0.003	0.003	0.003	0.071	0.128
BjT_F_300621	7.81	1644.75	372.42	311.33	1245.89	29.72	23211.2	23153	58.19	3.84	1.99	1.84	1.71	n.a.	1.71	46.18	44.05	2.13	169.45	117.52	51.92	17950.3	17854	96.26	n.a.	n.a.	n.a.	420.26	323.07	97.19	26.92	21.15	5.77	11.79	10.55	1.24	523.33	292.84	230.49	0.01	4.3	0.015	0.02	0.15	0.015	0.003	0.003	0.003	0.003
BjT_F_121021	7.5	739	123	73.92	606.06	25.33	13484.1	13453.4	30.77	6.5	4.77	1.74	1.71	n.a.	1.71	39.15	36.99	2.15	123.85	109.9	13.95	12176.3	12016.5	159.84	n.a.	n.a.	n.a.	332.35	330.37	1.97	23.67	19.96	3.71	8.48	8.31	0.17	369.34	335.16	34.18	(5.28)	3.24	0.006	0.02	17.792	0.15	0.003	0.003	0.009	0.018
BjT_F_011221	7.81	2772.5	16.95	5	1460.25	29.1	864.54	839.4	25.14	5.09	3.13	1.96	1.64	n.a.	1.64	4.21	3.03	1.19	29.21	22.85	6.35	1955.07	1630.52	324.55	n.a.	n.a.	n.a.	409.62	404.95	4.67	12.88	7.37	5.51	1.55	1.35	0.19	109.97	83.52	26.45	n.a.	n.a.	n.a.	n.a.	n.a.	n.a.	n.a.	n.a.	n.a.	n.a.
BjT_F_020322	8.88	958.33	740.5	460.62	(7156.55)	24.18	55587.5	55543.2	44.32	7.65	6.28	1.37	1.28	n.a.	1.28	90.65	89.07	1.58	185.44	171.18	14.27	36349.7	36316.9	32.82	n.a.	n.a.	n.a.	1183.71	1181.09	2.63	62.56	55.75	6.81	20.28	20.24	0.04	741.33	706.59	34.74	1.54	0.01	0.006	0.02	1.447	0.015	0.043	0.005	0.018	0.037
GrT_F_260321	8.48	1725.22	289.72	137.51	948.57	31.8	28567.2	28516.7	50.46	4.36	3.27	1.09	n.a.	n.a.	n.a.	50.8	50.26	0.54	96.68	74.71	21.97	21211.1	21061.6	149.49	n.a.	n.a.	n.a.	426.43	405.36	21.07	28.74	26.55	2.19	11.72	11.6	0.12	924.33	505.76	418.57	0.26	3e-05	0.003	0.003	0.003	0.003	0.003	0.287	0.36	0.0003
GrT_F_130122	8.63	1988.33	765.5	500.3	1610	10.8	27052	n.a.	n.a.	2.81	n.a.	n.a.	n.a.	n.a.	n.a.	42.83		n.a.	87.84	n.a.	n.a.	20080.8	n.a.	n.a.	n.a.	n.a.	n.a.	368.56	n.a.	n.a.	22.9	n.a.	n.a.	9.37	n.a.	n.a.	368.24	n.a.	n.a.	(13.66)	6.77	0.006	0.02	0.03	0.15	0.003	0.003	0.021	0.003
SrT_F_250321	8.24	1475.33	0.57	1.71	735.8	2.88	n.a.	n.a.	n.a.	n.a.	n.a.	n.a.	n.a.	n.a.	n.a.	n.a.	n.a.	n.a.	n.a.	n.a.	n.a.	n.a.	n.a.	n.a.	n.a.	n.a.	n.a.	n.a.	n.a.	n.a.	n.a.	n.a.	n.a.	n.a.	n.a.	n.a.	n.a.	n.a.	n.a.	0.32	3e-05	0.003	0.003	0.003	0.003	0.003	0.308	0.292	0.0003
SmT_F_140421	7.91	n.a.	145	92.14	1489.29	n.a.	12159.9	12144.9	15.07	1.48	0.83	0.65	n.a.	n.a.	0.01	16.17	15.78	0.39	40.21	36.97	3.24	7771.58	7758.67	12.92	n.a.	n.a.	n.a.	218.72	137.42	81.29	13.37	10.01	3.36	3.97	3.96	0.01	148.12	145.48	2.65	0.34	3e-05	0.003	0.003	0.003	0.003	0.003	0.282	0.344	0.0003
GaT_F_140421	7.67	2540	368.33	241.71	1711.67	20.71	19508	19480.2	27.8	2.88	2.01	0.87	1.01	n.a.	3.01	35.51	34.81	0.7	71.08	62.02	9.06	11335.3	11320.1	15.18	n.a.	n.a.	n.a.	306.34	206.91	99.42	24.82	20.6	4.22	9.46	9.43	0.03	241.77	235.05	6.72	0.49	3e-05	0.003	0.003	0.003	0.003	0.003	0.193	0.356	0.0003
[truncated: 24 more columns]

## Sheet: Table_B4
Table B4. Detected water quality, trace metal, and polycyclic aromatic hydrocarbon concentrations in the sedimented tunnel wash water for the tunnels Bamble (BaT), Tærfjell (TfT), Torsbuåsen (TbT), Hesthag (HhT), Fløyheia (FlT), Bjørnegård (BjT), and Grillstad (GrT); n.a. = not analysed; numbers in brackets are identified as outliers.
Tunnel name_sedimentedTWW_date	pH	Conductivity	Turbidity	Total suspended solids	Total solids	DOC	Al_tot	Al_particulate	Al_0.45	As_tot	As_particulate	As_0.45	Cd_tot	Cd_particulate	Cd_0.45	Cr_tot	Cr_particulate	Cr_0.45	Cu_tot	Cu_particulate	Cu_0.45	Fe_tot	Fe_particulate	Fe_0.45	Hg_tot	Hg_particulate	Hg_0.45	Mn_tot	Mn_particulate	Mn_0.45	Mn_3kDa	Ni_tot	Ni_particulate	Ni_0.45	Pb_tot	Pb_particulate	Pb_0.45	Pb_3kDa	Zn_tot	Zn_particulate	Zn_0.45	NAP_PF	NAP_WF	ACY_PF	ACY_WF	ACE_PF	ACE_WF	FLU_PF	FLU_WF
		[µS/cm]	[NTU]	[mg/L]	[mg/L]	[mg/L]	[µg/L]	[µg/L]	[µg/L]	[µg/L]	[µg/L]	[µg/L]	[µg/L]	[µg/L]	[µg/L]	[µg/L]	[µg/L]	[µg/L]	[µg/L]	[µg/L]	[µg/L]	[µg/L]	[µg/L]	[µg/L]	[µg/L]	[µg/L]	[µg/L]	[µg/L]	[µg/L]	[µg/L]	[µg/L]	[µg/L]	[µg/L]	[µg/L]	[µg/L]	[µg/L]	[µg/L]	[µg/L]	[µg/L]	[µg/L]	[µg/L]	[µg/L]	[µg/L]	[µg/L]	[µg/L]	[µg/L]	[µg/L]	[µg/L]	[µg/L]
BaT_S_250619	7.7	162	22	21	n.a.	n.a.	n.a.	n.a.	n.a.	12	n.a.	12	0.055	0.05	0.002	2.3	n.a.	2.4	66	65.98	0.03	1000	n.a.	(1000)	n.a.	n.a.	n.a.	210	210	n.a.	n.a.	24	23.98	0.03	n.a.	n.a.	n.a.	n.a.	420	n.a.	(450)	n.a.	0.005	n.a.	0.005	n.a.	0.005	n.a.	0.005
BaT_S_271119	8	51.8	2.3	1	n.a.	10	n.a.	n.a.	n.a.	n.a.	n.a.	2	0.02	0.01	0.01	1.8	0.3	1.5	18	2	16	140	102	38	n.a.	n.a.	n.a.	50	20	30	n.a.	5.1	1.1	4	0.1	n.a.	0.06	n.a.	27	5	22	n.a.	0.01	n.a.	0.01	n.a.	0.01	n.a.	0.01
BaT_S_060521	7.9	893	29	83	n.a.	n.a.	n.a.	n.a.	n.a.	n.a.	n.a.	1.5	n.a.	n.a.	0.03	n.a.	n.a.	0.21	n.a.	n.a.	6.7	n.a.	n.a.	110	0.01	0.009	0.001	n.a.	n.a.	(1800)	n.a.	n.a.	n.a.	7	n.a.	n.a.	0.15	n.a.	n.a.	n.a.	25	n.a.	0.005	n.a.	0.005	n.a.	0.005	n.a.	0.005
TfT_S_101019	n.a.	n.a.	n.a.	n.a.	n.a.	n.a.	n.a.	n.a.	n.a.	0.88	n.a.	n.a.	0.025	n.a.	n.a.	1.4	n.a.	n.a.	5.2	n.a.	n.a.	n.a.	n.a.	n.a.	0.003	n.a.	n.a.	n.a.	n.a.	n.a.	n.a.	0.81	n.a.	n.a.	0.21	n.a.	n.a.	n.a.	17	n.a.	n.a.	n.a.	0.01	n.a.	0.005	n.a.	0.005	n.a.	0.005
TfT_S_291019	n.a.	n.a.	n.a.	n.a.	n.a.	n.a.	n.a.	n.a.	n.a.	0.61	n.a.	n.a.	0.024	n.a.	n.a.	1.4	n.a.	n.a.	2.3	n.a.	n.a.	n.a.	n.a.	n.a.	0.003	n.a.	n.a.	n.a.	n.a.	n.a.	n.a.	1.2	n.a.	n.a.	0.1	n.a.	n.a.	n.a.	11	n.a.	n.a.	n.a.	n.a.	n.a.	n.a.	n.a.	n.a.	n.a.	n.a.
TfT_S_100220	n.a.	n.a.	n.a.	n.a.	n.a.	n.a.	n.a.	n.a.	n.a.	0.55	n.a.	n.a.	0.005	n.a.	n.a.	1.4	n.a.	n.a.	3.9	n.a.	n.a.	n.a.	n.a.	n.a.	0.003	n.a.	n.a.	n.a.	n.a.	n.a.	n.a.	0.95	n.a.	n.a.	0.33	n.a.	n.a.	n.a.	17	n.a.	n.a.	n.a.	n.a.	n.a.	n.a.	n.a.	n.a.	n.a.	n.a.
TfT_S_310820	n.a.	n.a.	n.a.	n.a.	n.a.	n.a.	n.a.	n.a.	n.a.	0.89	n.a.	n.a.	0.005	n.a.	n.a.	2	n.a.	n.a.	8.6	n.a.	n.a.	n.a.	n.a.	n.a.	0.003	n.a.	n.a.	n.a.	n.a.	n.a.	n.a.	2.3	n.a.	n.a.	0.1	n.a.	n.a.	n.a.	23	n.a.	n.a.	n.a.	0.005	n.a.	0.005	n.a.	0.005	n.a.	0.005
TfT_S_040321	7.1	n.a.	n.a.	7	n.a.	n.a.	n.a.	n.a.	n.a.	0.21	n.a.	n.a.	0.039	n.a.	n.a.	0.25	n.a.	n.a.	3.1	n.a.	n.a.	n.a.	n.a.	n.a.	0.003	n.a.	n.a.	n.a.	n.a.	n.a.	n.a.	1.3	n.a.	n.a.	0.32	n.a.	n.a.	n.a.	36	n.a.	n.a.	n.a.	n.a.	n.a.	n.a.	n.a.	n.a.	n.a.	n.a.
TfT_S_180521	7.4	n.a.	n.a.	6	n.a.	n.a.	n.a.	n.a.	n.a.	0.61	n.a.	n.a.	0.01	n.a.	n.a.	1.5	n.a.	n.a.	8.7	n.a.	n.a.	n.a.	n.a.	n.a.	0.003	n.a.	n.a.	n.a.	n.a.	n.a.	n.a.	1.3	n.a.	n.a.	0.26	n.a.	n.a.	n.a.	26	n.a.	n.a.	n.a.	n.a.	n.a.	n.a.	n.a.	n.a.	n.a.	n.a.
TfT_S_131021	n.a.	n.a.	n.a.	3	n.a.	n.a.	n.a.	n.a.	n.a.	0.48	n.a.	n.a.	0.022	n.a.	n.a.	0.85	n.a.	n.a.	3	n.a.	n.a.	n.a.	n.a.	n.a.	0.003	n.a.	n.a.	n.a.	n.a.	n.a.	n.a.	0.54	n.a.	n.a.	0.21	n.a.	n.a.	n.a.	12	n.a.	n.a.	n.a.	0.005	n.a.	0.005	n.a.	0.005	n.a.	0.005
TbT_S_101019	7.9	n.a.	n.a.	6	n.a.	n.a.	n.a.	n.a.	n.a.	1.6	n.a.	n.a.	0.014	n.a.	n.a.	2.4	n.a.	n.a.	6.1	n.a.	n.a.	n.a.	n.a.	n.a.	0.003	n.a.	n.a.	n.a.	n.a.	n.a.	n.a.	1.9	n.a.	n.a.	0.22	n.a.	n.a.	n.a.	21	n.a.	n.a.	n.a.	0.01	n.a.	0.005	n.a.	0.023	n.a.	0.012
TbT_S_291019	n.a.	n.a.	n.a.	n.a.	n.a.	n.a.	n.a.	n.a.	n.a.	1.4	n.a.	n.a.	0.016	n.a.	n.a.	2.7	n.a.	n.a.	4.4	n.a.	n.a.	n.a.	n.a.	n.a.	0.003	n.a.	n.a.	n.a.	n.a.	n.a.	n.a.	1.4	n.a.	n.a.	0.1	n.a.	n.a.	n.a.	17	n.a.	n.a.	n.a.	0.01	n.a.	0.005	n.a.	0.005	n.a.	0.005
TbT_S_100220	7.6	n.a.	n.a.	14	n.a.	n.a.	n.a.	n.a.	n.a.	0.68	n.a.	n.a.	0.005	n.a.	n.a.	1.4	n.a.	n.a.	7.6	n.a.	n.a.	n.a.	n.a.	n.a.	0.003	n.a.	n.a.	n.a.	n.a.	n.a.	n.a.	1.1	n.a.	n.a.	0.53	n.a.	n.a.	n.a.	26	n.a.	n.a.	n.a.	0.01	n.a.	0.005	n.a.	0.005	n.a.	0.005
TbT_S_310820	n.a.	n.a.	n.a.	n.a.	n.a.	n.a.	n.a.	n.a.	n.a.	1.1	n.a.	n.a.	5	n.a.	n.a.	1.9	n.a.	n.a.	7.5	n.a.	n.a.	n.a.	n.a.	n.a.	0.003	n.a.	n.a.	n.a.	n.a.	n.a.	n.a.	0.25	n.a.	n.a.	0.1	n.a.	n.a.	n.a.	23	n.a.	n.a.	n.a.	0.005	n.a.	0.005	n.a.	0.005	n.a.	0.005
TbT_S_040321	7.6	n.a.	n.a.	7	n.a.	n.a.	n.a.	n.a.	n.a.	0.76	n.a.	n.a.	0.005	n.a.	n.a.	1.3	n.a.	n.a.	5.7	n.a.	n.a.	n.a.	n.a.	n.a.	0.003	n.a.	n.a.	n.a.	n.a.	n.a.	n.a.	1.4	n.a.	n.a.	0.27	n.a.	n.a.	n.a.	36	n.a.	n.a.	n.a.	0.005	n.a.	0.005	n.a.	0.005	n.a.	0.005
TbT_S_180521	7.4	n.a.	n.a.	12	n.a.	n.a.	n.a.	n.a.	n.a.	0.78	n.a.	n.a.	0.005	n.a.	n.a.	1.9	n.a.	n.a.	10	n.a.	n.a.	n.a.	n.a.	n.a.	0.003	n.a.	n.a.	n.a.	n.a.	n.a.	n.a.	1.2	n.a.	n.a.	0.57	n.a.	n.a.	n.a.	53	n.a.	n.a.	n.a.	0.005	n.a.	0.005	n.a.	0.005	n.a.	0.005
TbT_S_131021	7.5	n.a.	n.a.	1	n.a.	n.a.	n.a.	n.a.	n.a.	0.62	n.a.	n.a.	0.005	n.a.	n.a.	1.4	n.a.	n.a.	4.7	n.a.	n.a.	n.a.	n.a.	n.a.	0.003	n.a.	n.a.	n.a.	n.a.	n.a.	n.a.	1.1	n.a.	n.a.	0.1	n.a.	n.a.	n.a.	25	n.a.	n.a.	n.a.	0.01	n.a.	0.005	n.a.	0.005	n.a.	0.005
HhT_S_101019	7.9	n.a.	n.a.	2	n.a.	n.a.	n.a.	n.a.	n.a.	0.77	n.a.	n.a.	0.028	n.a.	n.a.	1.3	n.a.	n.a.	3.6	n.a.	n.a.	n.a.	n.a.	n.a.	0.003	n.a.	n.a.	n.a.	n.a.	n.a.	n.a.	0.67	n.a.	n.a.	0.1	n.a.	n.a.	n.a.	11	n.a.	n.a.	n.a.	0.01	n.a.	0.005	n.a.	0.005	n.a.	0.005
HhT_S_291019	7.9	n.a.	n.a.	n.a.	n.a.	n.a.	n.a.	n.a.	n.a.	0.75	n.a.	n.a.	0.005	n.a.	n.a.	1.5	n.a.	n.a.	3.1	n.a.	n.a.	n.a.	n.a.	n.a.	0.003	n.a.	n.a.	n.a.	n.a.	n.a.	n.a.	1	n.a.	n.a.	0.1	n.a.	n.a.	n.a.	31	n.a.	n.a.	n.a.	0.01	n.a.	0.005	n.a.	0.005	n.a.	0.005
HhT_S_100220	7.5	n.a.	n.a.	9	n.a.	n.a.	n.a.	n.a.	n.a.	0.51	n.a.	n.a.	0.015	n.a.	n.a.	0.87	n.a.	n.a.	4.4	n.a.	n.a.	n.a.	n.a.	n.a.	0.003	n.a.	n.a.	n.a.	n.a.	n.a.	n.a.	0.86	n.a.	n.a.	0.39	n.a.	n.a.	n.a.	21	n.a.	n.a.	n.a.	n.a.	n.a.	n.a.	n.a.	n.a.	n.a.	n.a.
HhT_S_310820	n.a.	n.a.	n.a.	n.a.	n.a.	n.a.	n.a.	n.a.	n.a.	0.59	n.a.	n.a.	0.005	n.a.	n.a.	0.95	n.a.	n.a.	5.7	n.a.	n.a.	n.a.	n.a.	n.a.	0.003	n.a.	n.a.	n.a.	n.a.	n.a.	n.a.	0.25	n.a.	n.a.	0.1	n.a.	n.a.	n.a.	12	n.a.	n.a.	n.a.	n.a.	n.a.	n.a.	n.a.	n.a.	n.a.	n.a.
HhT_S_040321	7.8	n.a.	n.a.	51	n.a.	n.a.	n.a.	n.a.	n.a.	0.73	n.a.	n.a.	0.02	n.a.	n.a.	2.2	n.a.	n.a.	12	n.a.	n.a.	n.a.	n.a.	n.a.	0.003	n.a.	n.a.	n.a.	n.a.	n.a.	n.a.	2.6	n.a.	n.a.	1.2	n.a.	n.a.	n.a.	71	n.a.	n.a.	n.a.	0.011	n.a.	0.005	n.a.	0.005	n.a.	0.005
HhT_S_180521	7.2	n.a.	n.a.	8	n.a.	n.a.	n.a.	n.a.	n.a.	0.62	n.a.	n.a.	0.005	n.a.	n.a.	1.5	n.a.	n.a.	8.6	n.a.	n.a.	n.a.	n.a.	n.a.	0.003	n.a.	n.a.	n.a.	n.a.	n.a.	n.a.	1.5	n.a.	n.a.	0.43	n.a.	n.a.	n.a.	32	n.a.	n.a.	n.a.	n.a.	n.a.	n.a.	n.a.	n.a.	n.a.	n.a.
HhT_S_131021	7.4	n.a.	n.a.	3	n.a.	n.a.	n.a.	n.a.	n.a.	0.37	n.a.	n.a.	0.01	n.a.	n.a.	1.2	n.a.	n.a.	2.8	n.a.	n.a.	n.a.	n.a.	n.a.	0.003	n.a.	n.a.	n.a.	n.a.	n.a.	n.a.	0.25	n.a.	n.a.	0.24	n.a.	n.a.	n.a.	17	n.a.	n.a.	n.a.	0.005	n.a.	0.005	n.a.	0.005	n.a.	0.005
FlT_S_101019	7.7	n.a.	n.a.	5	n.a.	n.a.	n.a.	n.a.	n.a.	0.82	n.a.	n.a.	0.005	n.a.	n.a.	1.4	n.a.	n.a.	3.6	n.a.	n.a.	n.a.	n.a.	n.a.	0.003	n.a.	n.a.	n.a.	n.a.	n.a.	n.a.	1.9	n.a.	n.a.	0.6	n.a.	n.a.	n.a.	4.4	n.a.	n.a.	n.a.	0.01	n.a.	0.005	n.a.	0.005	n.a.	0.005
FlT_S_291019	7.8	n.a.	n.a.	n.a.	n.a.	n.a.	n.a.	n.a.	n.a.	1.2	n.a.	n.a.	0.024	n.a.	n.a.	1.5	n.a.	n.a.	3.5	n.a.	n.a.	n.a.	n.a.	n.a.	0.003	n.a.	n.a.	n.a.	n.a.	n.a.	n.a.	1.8	n.a.	n.a.	0.59	n.a.	n.a.	n.a.	110	n.a.	n.a.	n.a.	n.a.	n.a.	n.a.	n.a.	n.a.	n.a.	n.a.
FlT_S_100220	7.5	n.a.	n.a.	62	n.a.	n.a.	n.a.	n.a.	n.a.	0.74	n.a.	n.a.	0.011	n.a.	n.a.	2	n.a.	n.a.	8.5	n.a.	n.a.	n.a.	n.a.	n.a.	0.003	n.a.	n.a.	n.a.	n.a.	n.a.	n.a.	2.2	n.a.	n.a.	0.98	n.a.	n.a.	n.a.	35	n.a.	n.a.	n.a.	n.a.	n.a.	n.a.	n.a.	n.a.	n.a.	n.a.
FlT_S_310820	n.a.	n.a.	n.a.	n.a.	n.a.	n.a.	n.a.	n.a.	n.a.	0.92	n.a.	n.a.	0.014	n.a.	n.a.	1	n.a.	n.a.	7.5	n.a.	n.a.	n.a.	n.a.	n.a.	0.003	n.a.	n.a.	n.a.	n.a.	n.a.	n.a.	1.1	n.a.	n.a.	0.1	n.a.	n.a.	n.a.	25	n.a.	n.a.	n.a.	0.005	n.a.	0.005	n.a.	0.005	n.a.	0.005
FlT_S_230321	7.2	n.a.	n.a.	45	n.a.	n.a.	n.a.	n.a.	n.a.	0.72	n.a.	n.a.	0.005	n.a.	n.a.	1.3	n.a.	n.a.	7.6	n.a.	n.a.	n.a.	n.a.	n.a.	0.003	n.a.	n.a.	n.a.	n.a.	n.a.	n.a.	1.6	n.a.	n.a.	0.58	n.a.	n.a.	n.a.	33	n.a.	n.a.	n.a.	n.a.	n.a.	n.a.	n.a.	n.a.	n.a.	n.a.
FlT_S_180521	7.5	n.a.	n.a.	7	n.a.	n.a.	n.a.	n.a.	n.a.	0.79	n.a.	n.a.	0.005	n.a.	n.a.	2	n.a.	n.a.	9.2	n.a.	n.a.	n.a.	n.a.	n.a.	0.003	n.a.	n.a.	n.a.	n.a.	n.a.	n.a.	2.5	n.a.	n.a.	0.41	n.a.	n.a.	n.a.	30	n.a.	n.a.	n.a.	n.a.	n.a.	n.a.	n.a.	n.a.	n.a.	n.a.
FlT_S_131021	7.4	n.a.	n.a.	10	n.a.	n.a.	n.a.	n.a.	n.a.	0.59	n.a.	n.a.	0.011	n.a.	n.a.	0.65	n.a.	n.a.	4.1	n.a.	n.a.	n.a.	n.a.	n.a.	0.003	n.a.	n.a.	n.a.	n.a.	n.a.	n.a.	0.68	n.a.	n.a.	0.49	n.a.	n.a.	n.a.	13	n.a.	n.a.	n.a.	0.005	n.a.	0.005	n.a.	0.005	n.a.	0.005
BjT_S_240619	7.9	1710	4.51	4.2	n.a.	10.1	n.a.	n.a.	n.a.	n.a.	n.a.	4.45	n.a.	n.a.	n.a.	n.a.	n.a.	1.8	n.a.	n.a.	12.45	n.a.	n.a.	42.9	n.a.	n.a.	n.a.	n.a.	n.a.	29.75	n.a.	n.a.	n.a.	4.35	n.a.	n.a.	0.14	n.a.	n.a.	n.a.	n.a.	n.a.	0.005	n.a.	0.005	n.a.	0.005	n.a.	0.005
BjT_S_260819	7.97	1613.33	3.83	2.83	n.a.	17.67	n.a.	n.a.	n.a.	n.a.	n.a.	3.53	n.a.	n.a.	n.a.	n.a.	n.a.	1.7	n.a.	n.a.	14.33	n.a.	n.a.	186.67	n.a.	n.a.	n.a.	n.a.	n.a.	77	n.a.	n.a.	n.a.	6.7	n.a.	n.a.	0.39	n.a.	n.a.	n.a.	27	n.a.	0.005	n.a.	0.005	n.a.	0.005	n.a.	0.005
BjT_S_180919	7.9	1410	11.3	9.35	n.a.	12	n.a.	n.a.	n.a.	n.a.	n.a.	2.85	n.a.	n.a.	n.a.	n.a.	n.a.	1.05	n.a.	n.a.	4.6	n.a.	n.a.	48	n.a.	n.a.	n.a.	n.a.	n.a.	42	n.a.	n.a.	n.a.	4.2	n.a.	n.a.	0.09	n.a.	n.a.	n.a.	15.5	n.a.	0.01	n.a.	0.005	n.a.	0.005	n.a.	0.005
BjT_S_301219	n.a.	n.a.	n.a.	n.a.	n.a.	n.a.	175.9	n.a.	n.a.	2.91	n.a.	n.a.	n.a.	n.a.	n.a.	1.6	n.a.	n.a.	7.23	n.a.	n.a.	123.09	n.a.	n.a.	n.a.	n.a.	n.a.	126.02	n.a.	n.a.	n.a.	4.39	n.a.	n.a.	0.05	n.a.	n.a.	n.a.	27.87	n.a.	n.a.	n.a.	n.a.	n.a.	n.a.	n.a.	n.a.	n.a.	n.a.
BjT_S_240620	n.a.	n.a.	29.04	24.81	2134.34	15.17	1066.53	1041.46	25.07	37.1	(33.55)	3.55	n.a.	n.a.	n.a.	4.27	2.68	1.6	24.72	20.19	4.52	819.54	657.33	162.21	n.a.	n.a.	n.a.	116.21	n.a.	137.84	n.a.	0.85	n.a.	3.11	0.39	0.24	0.14	n.a.	54.32	44.56	9.76	n.a.	n.a.	n.a.	n.a.	n.a.	n.a.	n.a.	n.a.
BjT_S_230820	7.93	3510	28.6	26.6	n.a.	21.72	17.36	n.a.	29.97	2.09	n.a.	2.23	n.a.	n.a.	n.a.	2.26	0.63	1.64	12.21	8.98	3.23	140.42	n.a.	193.5	n.a.	n.a.	n.a.	153.01	2.58	150.43	154.94	3.77	1.04	2.73	0.28	0.15	0.13	0.22	57.16	51.01	6.15	n.a.	n.a.	n.a.	n.a.	n.a.	n.a.	n.a.	n.a.
BjT_S_180920	7.56	1260	19.72	5	753.83	19.18	322.35	307.27	15.07	2.85	0.28	2.57	n.a.	n.a.	n.a.	3.04	2.04	1	15.56	11.79	3.77	492.35	407.99	84.36	n.a.	n.a.	n.a.	89.63	43.08	46.56	105.67	3.49	1.15	2.34	0.56	0.42	0.14	0.03	55.43	37.58	17.85	0.07	0.384	n.a.	0.003	0.003	0.003	0.003	0.003
BjT_S_271120	7.62	2230	19.6	5	1288.89	18.71	590.31	563.64	26.68	2.04	0.19	1.85	n.a.	n.a.	n.a.	2.46	1.7	0.76	16.37	15.33	1.04	526.84	444.03	82.81	n.a.	n.a.	n.a.	169.74	5.46	164.28	162.43	3.76	1.01	2.75	0.63	0.59	0.04	0	40.44	38.65	1.8	n.a.	n.a.	n.a.	n.a.	n.a.	n.a.	n.a.	n.a.
BjT_S_300621	5.43	2545	23.12	5	1407.97	18	403.35	389.38	13.97	2.79	2.37	0.41	n.a.	n.a.	n.a.	2.2	1.56	0.64	35.43	33.32	2.11	845.92	427.1	418.83	n.a.	n.a.	n.a.	157.89	84.82	73.07	69.28	6.6	3.82	2.78	1.51	1.29	0.22	0.29	197.35	192.92	4.43	(36.96)	0.006	0.02	0.015	0.15	0.15	0.041	0.003
BjT_S_121021	7.87	1317.92	10.51	5	704.48	14.14	473.47	450.21	23.27	6.9	4.1	2.8	n.a.	n.a.	n.a.	3.9	2.49	1.41	22.2	17.32	4.89	1071.84	822.25	249.59	n.a.	n.a.	n.a.	225.93	223.63	2.3	2.94	9.13	5.14	3.99	1.72	1.52	0.2	0.05	97.09	75.5	21.59	1.37	(9.507)	0.02	0.006	0.15	0.03	0.003	0.01
BjT_S_020322	8.64	(12220)	73.5	40.4	(6910.5)	16.65	n.a.	n.a.	n.a.	n.a.	n.a.	n.a.	n.a.	n.a.	n.a.	n.a.	n.a.	n.a.	n.a.	n.a.	n.a.	n.a.	n.a.	n.a.	n.a.	n.a.	n.a.	n.a.	n.a.	n.a.	n.a.	n.a.	n.a.	n.a.	n.a.	n.a.	n.a.	n.a.	n.a.	n.a.	n.a.	0.01	(29.584)	0.02	0.006	0.15	0.448	0.006	0.065
GrT_S_130122	7.63	2066.67	3.8	4.1	1112.23	11.07	148.35	112.36	35.99	1.36	0.66	0.71	n.a.	n.a.	n.a.	0.65	0.04	0.6	89.35	46.46	42.9	115.54	86.24	29.3	n.a.	n.a.	n.a.	46.02	44.28	1.75	1.17	5.63	2.87	2.76	2.57	1.33	1.24	1.09	390.88	187.8	203.08	2.43	(9.631)	0.02	0.006	0.15	0.03	0.003	0.003
[truncated: 26 more columns]

## Sheet: Table_B5
Table B5. Mean of the total metal concentration (n = 5 – 18) with the standard deviation (SD) of the fresh tunnel wash water. The p-values represent the statistical analysis of the mean total fraction compared with the reported mean total metal fractions from previous studies.
Metal	Mean metal fraction concentration ± SD in µg/L		Reported mean total metal concentration ± SD in µg/L	p-value
	Total	0.45 µm
Al	18332 ± 15688	32 ± 15	132 ± 34a	<0.0001
As	3.9 ± 1.6	60 ± 237	27 ± 47b	>0.9999
			31 ± 9.6c	>0.9999
Cd	1.3 ± 1.0	2.0 ± 1.5	3.5 ± 2.1c	>0.9999
Cu	113 ± 86	17 ± 14	1117 ± 245a	>0.9999
			841 ± 1196b	>0.9999
			152 ± 62c	>0.9999
Cr	31 ± 23	16 ± 15	321 ± 107a	>0.9999
			315 ± 536b	>0.9999
Fe	11139 ± 10246	278 ± 785	249500 ± 68589a	<0.0001
			5198 ± 700c	0.5299
Hg	0.02 ± 0.01	n.a.	0.27 ± 0.30b	>0.9999
Mn	365 ± 286	32 ± 37	-	-
Ni	21 ± 14	5.1 ± 4.9	216 ± 317b	>0.9999
			156 ± 45a	>0.9999
Pb	9.8 ± 7.0	0.16 ± 0.30	246 ± 83a	>0.9999
			126 ± 309b	>0.9999
			42 ± 9.2c	>0.9999
Zn	533 ± 561	111 ± 206	4695 ± 2256a	0.9273
			4356 ± 7141b	0.0019
			761 ± 284c	>0.9999
n.a. = not analysed
a (Hallberg et al., 2014)
b (Meland and Rødland, 2018)
c (Barbosa et al., 2007)

## Sheet: Table_B6
Table B6. Median, mean, minimun, and maximum removal efficacy of the conventional water quality parameters, ions, trace metals, and polycyclic aromatic hydrocarbons.
	Turbidity	Total suspended solids	Total solids	Dissolved Organic Carbon	Al_tot	Al_particulate	Al_0.45	As_tot	As_particulate	As_0.45	Cd_tot	Cd_particulate	Cd_0.45	Cr_tot	Cr_particulate	Cr_0.45	Cu_tot	Cu_particulate	Cu_0.45	Fe_tot	Fe_particulate	Fe_0.45	Mn_tot	Mn_particulate	Mn_0.45	Ni_tot	Ni_particulate	Ni_0.45	Pb_tot	Pb_particulate	Pb_0.45	Zn_tot	Zn_particulate	Zn_0.45	NAP_PF	NAP_WF	ACY_PF	ACY_WF	ACE_PF	ACE_WF	FLU_PF	FLU_WF	PHE_PF	PHE_WF	ANT_PF	ANT_WF	FLT_PF	FLT_WF	PYR_PF
	[NTU]	[mg/L]	[mg/L]	[mg/L]	[µg/L]	[µg/L]	[µg/L]	[µg/L]	[µg/L]	[µg/L]	[µg/L]	[µg/L]	[µg/L]	[µg/L]	[µg/L]	[µg/L]	[µg/L]	[µg/L]	[µg/L]	[µg/L]	[µg/L]	[µg/L]	[µg/L]	[µg/L]	[µg/L]	[µg/L]	[µg/L]	[µg/L]	[µg/L]	[µg/L]	[µg/L]	[µg/L]	[µg/L]	[µg/L]	[µg/L]	[µg/L]	[µg/L]	[µg/L]	[µg/L]	[µg/L]	[µg/L]	[µg/L]	[µg/L]	[µg/L]	[µg/L]	[µg/L]	[µg/L]	[µg/L]	[µg/L]
Number of values	9	9	6	8	6	5	5	7	5	9	2	2	1	9	6	9	9	7	9	9	6	9	7	5	7	8	5	9	8	5	8	9	6	8	4	7	4	7	4	7	4	7	4	7	4	7	4	7	4
Minimum	43	83	-139	-127	22	24	-40	-684	-1431	-61	56	56	-67	-6.4	21	27	-14	-139	11	-150	20	-624	-570	32	-3111	-27	12	-53	61	62	-814	-6.2	-113	-22	-760	-1823	0	-100	-900	-100	-1275	-239	-247	-269	-933	0	92	-41	88
Median	90	97	-4.9	30	95	94	24	13	-19	18	61	61	-67	89	93	45	68	75	63	91	94	-302	55	78	-218	61	82	-7.4	84	86	-113	62	75	40	29	0	0	0	-450	0	-10	0	19	38	0	0	97	0	94
Maximum	100	99	31	52	99	98	76	51	76	99	66	66	-67	98	97	70	82	95	96	99	103	-23	88	181	25	95	82	100	99	97	82	86	97	98	64	84	0	79	0	100	0	86	52	96	0	86	99	98	98
Mean	84	95	-22	6.1	84	81	13	-81	-439	16	61	61	-67	74	81	46	50	48	58	52	83	-293	-36	93	-763	51	66	-1.4	83	83	-197	47	42	46	-159	-270	0	-3	-450	23	-324	-18	-39	-18	-233	20	96	34	94
Std. Deviation	19	5	60	59	30	32	47	267	669	52	6.9	6.9	0	35	30	13	38	83	26	81	31	191	236	55	1164	38	30	52	12	13	293	38	79	39	401	688	0	52	520	70	634	109	140	134	466	36	3.1	57	4.2
[truncated: 19 more columns]
